# Supplementary material for: Oral Health in Palliative Care: An Exploratory Study of Public Dental Practitioners’ Perceptions in Sydney, Australia
Source: Healthcare (Basel). 2025 Sep 22;13(18):2380. doi: 10.3390/healthcare13182380 (PMC12469769; doi:10.3390/healthcare13182380)
Supplement: Supplementary file 1 [file healthcare-13-02380-s001.zip]

Archive with 1 entries (1 files):
- healthcare-3848835-supplementary.pdf
